# Supplementary material for: A Study on the Fundamental Mechanism and the Evolutionary Driving Forces behind Aerobic Fermentation in Yeast
Source: PLoS One. 2015 Jan 24;10(1):e0116942. doi: 10.1371/journal.pone.0116942 (PMC4305316; doi:10.1371/journal.pone.0116942)
Supplement: S1 Script — (ZIP) [file pone.0116942.s011.zip]

Archive with 4 entries (3 files):
- hagmanR-image
- hagmanR-pipeline.R
- __MACOSX/
- __MACOSX/._hagmanR-pipeline.R
