# Supplementary material for: A Study on the Fundamental Mechanism and the Evolutionary Driving Forces behind Aerobic Fermentation in Yeast
Source: PLoS One. 2015 Jan 24;10(1):e0116942. doi: 10.1371/journal.pone.0116942 (PMC4305316; doi:10.1371/journal.pone.0116942)
Supplement: S1 Script — (ZIP) [file pone.0116942.s011.zip › hagmanR-pipeline.R]

# To run this script in R, the following folders (where the output will be stored) needs to be created in the current working directory
# 1) T-test
# 2) Barplots_pop-means

# Set the current working directory with the command: setwd("/Users/user_specified_folder")
# The image file "hagmanR-image" (containing all the variables for the analysis) need to be in the current working directory and can be
# loaded with the command: load("hagmanR-image")

# Run the R-script below. The output from each analysis will be stored in the output folders, specified above.

#3) T-TEST - WILCOX-TEST

#3.1A) Groups of 2 | Tot. overflow rate
#3.1B) respirofermentative yeasts = group 2 | respiring yeasts = group 1
OFlow.ri.by.groups2<-split(Batch$Overflow_ri,Batch$G2_overflow)
sink("T-test/Overflow_ri-G2", append=FALSE, split=TRUE)
cat("\nPAIRWISE T-TEST OF POPULATION MEANS | TOT. OVERFLOW PROD. RATES of: \nAcetate, Glycerol, Pyruvate, Succinate, Lactate) | G2\nRespirofermentative yeasts = group 2 | non-fermenting yeasts = group 1\n")
print( t.test( OFlow.ri.by.groups2[[1]],OFlow.ri.by.groups2[[2]]) )
cat("\nINDEPENDENT 2-GROUP Mann-Whitney U TEST | TOT. OVERFLOW PROD. RATES of: \nAcetate, Glycerol, Pyruvate, Succinate, Lactate) | G2\nRespirofermentative yeasts = group 2 | non-fermenting yeasts = group 1\n")
print( wilcox.test(OFlow.ri.by.groups2[[1]],OFlow.ri.by.groups2[[2]]) )
sink()


#3.2A) Groups of 2 | O2 cons. rate
#3.2B) respirofermentative yeasts = group 2 | respiring yeasts = group 1
O2.rate.by.groups2<-split(Batch$O2_ri,Batch$G2_overflow)
sink("T-test/O2_ri-G2", append=FALSE, split=TRUE)
cat("\nPAIRWISE T-TEST OF POPULATION MEANS | O2 CONS. RATES | G2\nRespirofermentative yeasts = group 2 | non-fermenting yeasts = group 1\n")
print( t.test( O2.rate.by.groups2[[1]],O2.rate.by.groups2[[2]]) )
cat("\nINDEPENDENT 2-GROUP Mann-Whitney U TEST | O2 CONS. RATES | G2\nRespirofermentative yeasts = group 2 | non-fermenting yeasts = group 1\n")
print( wilcox.test( O2.rate.by.groups2[[1]],O2.rate.by.groups2[[2]]) )
sink()

#3.3A) Groups of 2 | O2 cons. rate
#3.3B) Saccharomyces & Kazachstania clades = group 2 | Other clades = group 1 
O2.rate.by.groups2<-split(Batch$O2_ri,Batch$G2_SacKaz)
sink("T-test/O2_ri-G2-SacKaz", append=FALSE, split=TRUE)
cat("\nPAIRWISE T-TEST OF POPULATION MEANS | O2 CONS. RATES | G2\nSaccharomyces & Kazachstania clades = group 2 | Other clades = group 1\n")
print( t.test( O2.rate.by.groups2[[1]],O2.rate.by.groups2[[2]]) )
cat("\nINDEPENDENT 2-GROUP Mann-Whitney U TEST | O2 CONS. RATES | G2\nSaccharomyces & Kazachstania clades = group 2 | Other clades = group 1\n")
print( wilcox.test( O2.rate.by.groups2[[1]],O2.rate.by.groups2[[2]]) )
sink()

#3.4A) Groups of 3 | Growth rate
#3.4B) Saccharomyces & Kazachstania clades = group 3 | Other respirofermentative yeasts = group 2 | respiring yeasts = group 1 
Growth.rate.by.groups3<-split(Batch$DW_ri,Batch$G3)
sink("T-test/DW_ri-G3", append=FALSE, split=TRUE)
cat("\nPAIRWISE T-TEST OF POPULATION MEANS | GROWTH RATES | G3\nSaccharomyces & Kazachstania clades = group 3 | Other respirofermentative yeasts = group 2 | respiring yeasts = group 1\n")
for( i in 1:( length( Growth.rate.by.groups3 ) -1 ) ) {
	ii<-i+1	
	cat ("\n\n\n------------------------------------------------------------------------\n")
	cat( 'Pairwise comparison between group 1 and ',ii )
	print( t.test( Growth.rate.by.groups3[[1]],Growth.rate.by.groups3[[ii]]) )
	if( ( iii<-ii+1 ) <= ( length( Growth.rate.by.groups3 ) ) ) {		
		cat ("\n\n\n------------------------------------------------------------------------\n")
		cat( 'Pairwise comparison between group 2 and ',iii )
		print( t.test(Growth.rate.by.groups3[[2]],Growth.rate.by.groups3[[iii]]) )
	}					
	if( ( iiii<-iii+1 ) <= ( length( Growth.rate.by.groups3 ) ) ) {
		cat ("\n\n\n------------------------------------------------------------------------\n")
		cat( 'Pairwise comparison between group 3 and ',iiii )
		print( t.test(Growth.rate.by.groups3[[3]],Growth.rate.by.groups3[[iiii]]) )
	}
}
cat("\nINDEPENDENT 2-GROUP Mann-Whitney U TEST | GROWTH RATES | G3\nSaccharomyces & Kazachstania clades = group 3 | Other respirofermentative yeasts = group 2 | respiring yeasts = group 1\n")
for( i in 1:( length( Growth.rate.by.groups3 ) -1 ) ) {
	ii<-i+1	
	cat ("\n\n\n------------------------------------------------------------------------\n")
	cat( 'Pairwise comparison between group 1 and ',ii )
	print( wilcox.test( Growth.rate.by.groups3[[1]],Growth.rate.by.groups3[[ii]]) )
	if( ( iii<-ii+1 ) <= ( length( Growth.rate.by.groups3 ) ) ) {		
		cat ("\n\n\n------------------------------------------------------------------------\n")
		cat( 'Pairwise comparison between group 2 and ',iii )
		print( wilcox.test(Growth.rate.by.groups3[[2]],Growth.rate.by.groups3[[iii]]) )
	}					
	if( ( iiii<-iii+1 ) <= ( length( Growth.rate.by.groups3 ) ) ) {
		cat ("\n\n\n------------------------------------------------------------------------\n")
		cat( 'Pairwise comparison between group 3 and ',iiii )
		print( wilcox.test(Growth.rate.by.groups3[[3]],Growth.rate.by.groups3[[iiii]]) )
	}
}
sink()

#4) BARPLOTS
#4.1A) Groups of 2 | Tot. overflow rate
#4.1B) respirofermentative yeast = group 2 | non-fermenting yeast = group 1
pdf("Barplots_pop-means/G2-barplot.pdf")
par(mfrow=c(2,2))
#load appropriate package for the analysis below
library(Hmisc)
#calculate means of tot. overflow rate for each group
OFlow_ri.group.means<-tapply(Batch$Overflow_ri, Batch$G2_overflow, mean)
#calculate sample size for each group
groups.n<-tapply(Batch$G2_overflow, Batch$G2_overflow, length)
#calculate standard deviation for each group
OFlow_ri.group.sd<-tapply(Batch$Overflow_ri, Batch$G2_overflow, sd)
#calculate standard error for each group
OFlow_ri.group.se<-OFlow_ri.group.sd/sqrt(groups.n)
#calculate degree of freedom for each group
groups.df<-groups.n-1
#Create a barplot with each group - showing the group-mean for each group
midpoints<-barplot(OFlow_ri.group.means,space=0.7,col="lightblue", ylim=c(0,4), ylab="Tot. overflow prod. rate (c-mmol/gDW,h)", xlab="Group" )
mtext("A", side=3, cex=2.25, line=1.75, at=0.38,0, )
#For each group - calculate a confidence-intervall and add it as error-bars to the barplot
groups.cfi<-c()
for( i in 1:length( groups.df )) {
	groups.cfi[[i]]<-c(qt(c(0.025, 0.975), df=groups.df[[i]]))	
	errbar(x=c(midpoints[i]), y=c(OFlow_ri.group.means[i]), yplus=c(OFlow_ri.group.means[i]+groups.cfi[[i]][2]*OFlow_ri.group.se[i]), yminus=c(OFlow_ri.group.means[i]-groups.cfi[[i]][2]*OFlow_ri.group.se[i]), add=T)
}

#4.2A) Groups of 2 | O2 cons. rate
#4.2B) respirofermentative yeast = group 2 | non-fermenting yeast = group 1
#calculate means of tot. overflow rate for each group
O2_ri.group.means<-tapply(Batch$O2_ri, Batch$G2_overflow, mean)
#calculate sample size for each group
groups.n<-tapply(Batch$G2_overflow, Batch$G2_overflow, length)
#calculate standard deviation for each group
O2_ri.group.sd<-tapply(Batch$O2_ri, Batch$G2_overflow, sd)
#calculate standard error for each group
O2_ri.group.se<-O2_ri.group.sd/sqrt(groups.n)
#calculate degree of freedom for each group
groups.df<-groups.n-1
#Create a barplot with each group - showing the group-mean for each group
midpoints<-barplot(O2_ri.group.means,space=0.7,col="lightblue", ylim=c(0,8), ylab="O2 cons. rate (mmol/gDW,h)", xlab="Group" )
mtext("B", side=3, cex=2.25, line=1.75, at=0.35,0, )
#For each group - calculate a confidence-intervall and add it as error-bars to the barplot
groups.cfi<-c()
for( i in 1:length( groups.df )) {
	groups.cfi[[i]]<-c(qt(c(0.025, 0.975), df=groups.df[[i]]))	
	errbar(x=c(midpoints[i]), y=c(O2_ri.group.means[i]), yplus=c(O2_ri.group.means[i]+groups.cfi[[i]][2]*O2_ri.group.se[i]), yminus=c(O2_ri.group.means[i]-groups.cfi[[i]][2]*O2_ri.group.se[i]), add=T)
}

#4.3A) Groups of 4 | Glucose cons. rate | phylogenetic groups (from Hagman et al PLOSone 2013)
#4.3B) Saccharomyces & Kazachstania & Naumovozyma & Nakaseomyces = group 2C | Tetrapisispora & Vandervaltozyma = group 2B | preWGD respirofermentative = group 2A | Rest = group 1
#calculate means of tot. overflow rate for each group
Glucose_ri.group.means<-tapply(Batch$Glucose_ri, Batch$G4_plos1, mean)
#calculate sample size for each group
groups.n<-tapply(Batch$G4_plos1, Batch$G4_plos1, length)
#calculate standard deviation for each group
Glucose_ri.group.sd<-tapply(Batch$Glucose_ri, Batch$G4_plos1, sd)
#calculate standard error for each group
Glucose_ri.group.se<-Glucose_ri.group.sd/sqrt(groups.n)
#calculate degree of freedom for each group
groups.df<-groups.n-1
#Create a barplot with each group - showing the group-mean for each group
midpoints<-barplot(Glucose_ri.group.means,space=0.7,col="lightblue", ylim=c(0,80), ylab="Glucose cons. rate (c-mmol/gDW,h)", xlab="Group" )
mtext("C", side=3, cex=2.25, line=1.75, at=-0.05,0, )
#For each group - calculate a confidence-intervall and add it as error-bars to the barplot
groups.cfi<-c()
for( i in 1:length( groups.df )) {
	groups.cfi[[i]]<-c(qt(c(0.025, 0.975), df=groups.df[[i]]))	
	errbar(x=c(midpoints[i]), y=c(Glucose_ri.group.means[i]), yplus=c(Glucose_ri.group.means[i]+groups.cfi[[i]][2]*Glucose_ri.group.se[i]), yminus=c(Glucose_ri.group.means[i]-groups.cfi[[i]][2]*Glucose_ri.group.se[i]), add=T)
}

#4.4A) Groups of 2 | O2 cons. rate
#4.4B) Saccharomyces & Kazachstania = group B | Other = group A
#calculate means of tot. overflow rate for each group
O2_ri.group.means<-tapply(Batch$O2_ri, Batch$G2_SacKaz, mean)
#calculate sample size for each group
groups.n<-tapply(Batch$G2_SacKaz, Batch$G2_SacKaz, length)
#calculate standard deviation for each group
O2_ri.group.sd<-tapply(Batch$O2_ri, Batch$G2_SacKaz, sd)
#calculate standard error for each group
O2_ri.group.se<-O2_ri.group.sd/sqrt(groups.n)
#calculate degree of freedom for each group
groups.df<-groups.n-1
#Create a barplot with each group - showing the group-mean for each group
midpoints<-barplot(O2_ri.group.means,space=0.7,col="lightblue", ylim=c(0,8), ylab="O2 cons. rate (mmol/gDW,h)", xlab="Group" )
mtext("D", side=3, cex=2.25, line=1.75, at=0.35,0, )
text(2.9,3, "Saccharomyces", cex=0.85)
text(2.9,2.25, "+", cex=1.1)
text(2.9,1.5, "Kazachstania", cex=0.85)
#For each group - calculate a confidence-intervall and add it as error-bars to the barplot
groups.cfi<-c()
for( i in 1:length( groups.df )) {
	groups.cfi[[i]]<-c(qt(c(0.025, 0.975), df=groups.df[[i]]))	
	errbar(x=c(midpoints[i]), y=c(O2_ri.group.means[i]), yplus=c(O2_ri.group.means[i]+groups.cfi[[i]][2]*O2_ri.group.se[i]), yminus=c(O2_ri.group.means[i]-groups.cfi[[i]][2]*O2_ri.group.se[i]), add=T)
}
dev.off()
